# Supplementary material for: Amoxicillin and thiamphenicol treatments may influence the co-selection of resistance genes in the chicken gut microbiota
Source: Sci Rep. 2022 Nov 27;12:20413. doi: 10.1038/s41598-022-24927-7 (PMC9701756; doi:10.1038/s41598-022-24927-7)
Supplement: Supplementary file 6 — Supplementary Table 1. [file 41598_2022_24927_MOESM6_ESM.xlsx]

## Sheet: Foglio1
List of primers used in qPCR assays for the detection of the selected ARGs. Sequence, annealing temperature, target gene, bibliographic reference and reference strain for each assay are reported.
Name	Sequence (5'-->3')	Annealing temperature	Target gene	Reference	Refernce strain
blaTEM1F	CATTTTCGTGTCGCCCTTAT	56°C	blaTEM-1	(Wang et al., 2015)	E.coli 31 Holland
blaTEM1R	GGGCGAAAACTCTCAAGGAT
blaSHVF	CGCTTTCCCATGATGAGCACCTTT	60°C	blaSHV	(Beukers et al., 2018)	S. Keurmassar DAK 2
blaSHVR	TCCTGCTGGCGATAGTGGATCTTT
RTCTX-M-F	CTATGGCACCACCAACGATA	58°C	blaCTX-M-1	(Marti et al., 2013)	E. coli O 149 77-30108-11
RTCTX-M-R	ACGGCTTTCTGCCTTAGGTT
FW3_CMY-2_Lahey	AGACGTTTAACGGCGTGTTG	58°C	blaCMY-2	(Schmidt et al., 2015)	S. Heidelberg 5-12893-1
RV4_CMY-2_Lahey	TAAGTGCAGCAGGCGGATAC
blaOXA1F	TATCTACAGCAGCGCCAGTG	56°C	blaOXA-1	(Wang et al., 2015)	E. coli 53/RGN238
blaOXA1R	CGCATCAAATGCCATAAGTG
OXA-rtF	AGGCACGTATGAGCAAGATG	56°C	blaOXA-48	(Subirats et al., 2017)	E. coli MSC234 (pMSC122)
OXA-rtR	TGGCTTGTTTGACAATACGC
VIM-F	GTTTGGTCGCATATCGCAAC	58°C	blaVIM-2	(Poirel et al., 2011)	E. coli MSC231 (pMSC119)
VIM-R	AATGCGCAGCACCAGGATAG
Ndm-rtF	GATTGCGACTTATGCCAATG	56°C	blaNDM	(Subirats et al., 2017)	E. coli MSC229 (pMSC116)
Ndm-rtR	TCGATCCCAACGGTGATATT
catA1-RV	AATAAGATCACTACCGGGCGT	62°C	catA1	(Williams et al., 2019)	Target amplicon kindly provided by Williams et al. (2019)
catA1-FW	GCAACTGACTGAAATGCCTCA
catA2-FW	ACCCATTGAGACAACCAGACT	62°C	catA2	(Williams et al., 2019)	Target amplicon kindly provided by Williams et al. (2019)
catA2-RV	CGATTCCAGGTATTCAGGTCAA
catA3-FW	CGGCATCGTTTACCATGTG	62°C	catA3	(Williams et al., 2019)	Target amplicon kindly provided by Williams et al. (2019)
catA3-RV	TCAAATTGATTCACGGCCTGA
catB3-FW	GACTGGGYAWCATCYTTCCC	62°C	catB3	(Williams et al., 2019)	Target amplicon kindly provided by Williams et al. (2019)
catB3-RV	CACCAACGAKCGRCTRCCT
cmlA-FW	ACGGCATACTCGGATCCATG	62°C	cmlA	(Williams et al., 2019)	Target amplicon kindly provided by Williams et al. (2019)
cmlA-RV	CTTAACGGGGAGTAGCAGCT
floR-FW	ATGGCTCCTTTCGACATCCT	62°C	floR	(Williams et al., 2019)	Target amplicon kindly provided by Williams et al. (2019)
floR-FW	CAAGTAGAATTGGCCGTCGC
16S-qF	TCCTACGGGAGGCAGCAGT	60°C	16S	(Nadkarni et al., 2002)	NA
16S-qR	GGACTACCAGGGTATCTAATCCTGTT
